# Supplementary material for: Genomic insights into HSFs as candidate genes for high-temperature stress adaptation and gene editing with minimal off-target effects in flax
Source: Sci Rep. 2019 Apr 3;9:5581. doi: 10.1038/s41598-019-41936-1 (PMC6447620; doi:10.1038/s41598-019-41936-1)
Supplement: Supplementary file 2 — Supplementary Tables S1, S2, S3 and S4 [file 41598_2019_41936_MOESM2_ESM.xlsx]

## Sheet: Supplementary Table S1
Supplementary Table files Genomic insights into HSFs as candidate genes for high-temperature stress adaptation and gene editing with minimal off-target effects in flax Dipnarayan Saha1, *, Pranit Mukherjee1, Sourav Dutta1, Kanti Meena1, Surja Kumar Sarkar1, Asit Baran Mandal1, Tapash Das Gupta2 & Jiban Mitra1 Affiliations 1Division of Crop Improvement, ICAR-Central Research Institute for Jute and…
Supplementary Table S1. Details of Heatster annotation of HSF candidate genes in flax genome
Sl. No.	Phytozome locus ID	HSF category	E-value	DBD	HR-A	HR-B	Heatster block diagram
1	Lus10000312	A1	3.5e-204	yes	yes	yes
2	Lus10000492	A6	3.6e-164	yes	yes	yes
3	Lus10001133	B4	1.2e-161	yes	yes	yes
4	Lus10001591	A8	1.4e-163	yes	yes	yes
5	Lus10003707	A8	5.9e-158	yes	yes	yes
6	Lus10005420	A4	4.5e-192	yes	yes	yes
7	Lus10005925	-	-	yes	no	no
8	Lus10006618	A6	3.6e-155	yes	yes	yes
9	Lus10007318	A4	4.2e-213	yes	yes	yes
10	Lus10008007	B2	2e-177	yes	yes	yes
11	Lus10009351	B1	2.2e-85	yes	yes	yes
12	Lus10011065	A1	5.5e-205	yes	yes	yes
13	Lus10011185	B5	7.3e-95	yes	yes	yes
14	Lus10011941	A9	4.8e-170	yes	yes	yes
15	Lus10013797	A2	1.9e-122	yes	yes	yes
16	Lus10014369	A3	4.4e-149	yes	yes	yes
17	Lus10014698	A6	3.5e-168	yes	yes	yes
18	Lus10014994	B2	2.6e-135	yes	yes	yes
19	Lus10015237	A4	4.7e-204	yes	yes	yes
20	Lus10016634	-	-	yes	no	yes
21	Lus10018488	B5	1.5e-96	yes	yes	yes
22	Lus10019348	B1	1.3e-137	yes	yes	yes
23	Lus10022083	A6	4.4e-135	yes	yes	yes
24	Lus10022546	-	-	yes	no	yes
25	Lus10023636	C1	9.3e-134	yes	yes	yes
26	Lus10023866	A3	1.8e-139	yes	yes	yes
27	Lus10024508	B2	1.4e-165	yes	yes	yes
28	Lus10026819	-	-	yes	no	no
29	Lus10027627	A9	1.4e-166	yes	yes	yes
30	Lus10029269	A4	1.1e-141	yes	yes	yes
31	Lus10029852	-	-	yes	no	no
32	Lus10030956	A1	5.1e-210	yes	yes	yes
33	Lus10034907	C1	3.7e-130	yes	yes	yes
34	Lus10036062	B4	5.7e-114	yes	yes	yes
35	Lus10038874	-	-	yes	no	no
36	Lus10039134	A2	1.4e-121	yes	yes	yes
37	Lus10039376	A6	6.7e-157	yes	yes	yes
38	Lus10040091	A1	4.5e-205	yes	yes	yes
39	Lus10040911	A1	8.3e-183	yes	yes	yes
40	Lus10042646	B4	1e-159	yes	yes	yes

## Sheet: Supplementary Table S2
Supplementary Table S2. Divergence of duplicated gene pairs based on dN/dS ratios
Relationship	Gene name/locus	Chr	Homologous Gene name/locus	Chr	dS	dN	dN/dS	Duplication Time (in MYA)
LusHSF paralogues	LushsfA1c|Lus10000312	Lu08	LushsfA1a|Lus10011065	Lu08	0.1382	0.023	0.166425	10.6308
	LushsfA7a|Lus10000492	Lu14	LushsfA7b|Lus10014698	Lu01	0.0845	0.0193	0.228402	6.5
	LushsfB4c|Lus10001133	Lu10	LushsfB4a|Lus10042646	Lu09	0.0938	0.0212	0.226013	7.21538
	LushsfA8b|Lus10001591	Lu04	LushsfA8a|Lus10003707	Lu03	0.1029	0.0302	0.293489	7.91538
	LushsfB1c|Lus10009351	Lu13	LushsfB1a|Lus10019348	Lu02	0.1896	0.0174	0.0917722	14.5846
	LushsfA2a|Lus10013797	Lu11	LushsfA2b|Lus10039134	Lu14	0.2269	0.0848	0.373733	17.4538
	LushsfA3b|Lus10014369	Lu06	LushsfA3a|Lus10023866	Lu08	0.138	0.0831	0.602174	10.6154
	LushsfA4b|Lus10015237	Lu12	LushsfA4d|Lus10005420	Lu07	0.1381	0.0405	0.293266	10.6231
	LushsfB5b|Lus10018488	Lu08	LushsfB5a|Lus10011185	Lu15	0.2777	0.0448	0.161325	21.3615
	LushsfC1a|Lus10023636	Lu11	LushsfC1b|Lus10034907	Lu12	0.3179	0.0308	0.0968858	24.4538
	LushsfA4c|Lus10029269	Lu03	LushsfA4a|Lus10007318	Lu15	0.1294	0.0574	0.443586	9.95385
	LushsfA1d|Lus10030956	Lu09	LushsfA1f|Lus10040091	Lu07	0.1168	0.0281	0.240582	8.98462
Average					0.162817	0.04005	0.268138	12.5244
Median					0.13805	0.0305	0.234492	10.6192
LusHSF-Arabidopsis HSF orthologues	LushsfA1c|Lus10000312	Lu08	AT4G17750.1	At4	4.9514	0.3983	0.0804419	380.877
	LushsfA7a|Lus10000492	Lu14	AT3G22830.1	At3	4.6652	0.4125	0.0884	358.862
	LushsfA8a|Lus10003707	Lu03	AT1G67970.1	At1	5.8554	0.4679	0.0799	450.415
	LushsfA4d|Lus10005420	Lu07	AT4G18880.1	At4	2.9376	0.386	0.1314	225.969
	LushsfA6a|Lus10006618	Lu08	AT3G22830.1	At3	2.5593	0.414	0.161763	196.869
	LushsfA4a|Lus10007318	Lu15	AT4G18880.1	At4	2.5496	0.3561	0.1397	196.123
	LushsfB2b|Lus10008007	Lu07	AT4G11660.1	At4	5.1121	0.3135	0.0613	393.238
	LushsfA1a|Lus10011065	Lu08	AT4G17750.1	At4	8.5752	0.3998	0.0466228	659.631
	LushsfA2a|Lus10013797	Lu11	AT2G26150.1	At2	6.2587	0.3865	0.061754	481.438
	LushsfA3b|Lus10014369	Lu06	AT5G03720.1	At5	3.188	0.4461	0.139931	245.231
	LushsfA7b|Lus10014698	Lu01	AT3G22830.1	At3	6.0456	0.4164	0.0688765	465.046
	LushsfA4b|Lus10015237	Lu12	AT4G18880.1	At4	2.7324	0.3352	0.122676	210.185
	LushsfB1a|Lus10019348	Lu02	AT4G36990.1	At4	14.2012	0.3264	0.022984	1092.4
	LushsfB2d|Lus10024508	Lu09	AT5G62020.1	At5	3.3761	0.5141	0.152276	259.7
	LushsfA4c|Lus10029269	Lu03	AT5G45710.1	At5	2.9451	0.36	0.122237	226.546
	LushsfC1b|Lus10034907	Lu12	AT3G24520.1	At3	29.235	0.4097	0.014014	2248.85
	LushsfA6b|Lus10039376	Lu10	AT3G22830.1	At3	3.3452	0.4067	0.121577	257.323
	LushsfA1f|Lus10040091	Lu07	AT1G32330.1	At1	2.6497	0.3341	0.12609	203.823
	LushsfB4a|Lus10042646	Lu09	AT1G46264.1	At1	6.4921	0.3872	0.0596417	499.392
Average					6.19342	0.393184	0.0956492	476.417
Median					4.6652	0.3983	0.104989	358.862
LusHSF-Populus HSF orthologues	LushsfA1c|Lus10000312	Lu08	Potri.003G095000.2	Pt3	1.7977	0.226	0.125716	138.285
	LushsfA7a|Lus10000492	Lu14	Potri.002G048200.1	Pt2	3.6157	0.2606	0.0720746	278.131
	LushsfB4c|Lus10001133	Lu10	Potri.002G124800.1	Pt2	3.5452	0.3062	0.0863703	272.708
	LushsfA8b|Lus10001591	Lu04	Potri.010G104300.2	Pt10	2.3039	0.3065	0.133035	177.223
	LushsfA8a|Lus10003707	Lu03	Potri.008G136800.4	Pt8	2.6719	0.3744	0.140125	205.531
	LushsfA4d|Lus10005420	Lu07	Potri.011G071700.1	Pt11	1.7784	0.2426	0.136415	136.8
	LushsfA6a|Lus10006618	Lu08	Potri.010G082000.2	Pt10	3.0927	0.3098	0.100171	237.9
	LushsfA4a|Lus10007318	Lu15	Potri.011G071700.1	Pt11	1.8704	0.243	0.129919	143.877
	LushsfB2b|Lus10008007	Lu07	Potri.001G108100.3	Pt1	1.3831	0.2253	0.162895	106.392
	LushsfB1c|Lus10009351	Lu13	Potri.007G043800.2	Pt7	2.633	0.2226	0.0845423	202.538
	LushsfA1a|Lus10011065	Lu08	Potri.003G095000.2	Pt3	2.4207	0.2231	0.0921634	186.208
	LushsfB5a|Lus10011185	Lu15	Potri.011G051600.1	Pt11	4.9141	0.3836	0.0780611	378.008
	LushsfA9b|Lus10011941	Lu10	Potri.006G148200.1	Pt6	4.9814	0.311	0.0624322	383.185
	LushsfA2a|Lus10013797	Lu11	Potri.006G226800.3	Pt6	3.7697	0.3206	0.0850466	289.977
	LushsfA3b|Lus10014369	Lu06	Potri.006G115700.1	Pt6	1.4881	0.3431	0.230562	114.469
	LushsfA7b|Lus10014698	Lu01	Potri.002G048200.1	Pt2	5.4068	0.2365	0.0437412	415.908
	LushsfB2a|Lus10014994	Lu14	Potri.012G138900.3	Pt12	6.1654	0.3708	0.0601421	474.262
	LushsfA4b|Lus10015237	Lu12	Potri.011G071700.1	Pt11	1.5316	0.2215	0.14462	117.815
	LushsfB1a|Lus10019348	Lu02	Potri.007G043800.2	Pt7	2.7228	0.2302	0.0845453	209.446
	LushsfB2d|Lus10024508	Lu09	Potri.001G108100.3	Pt1	1.497	0.247	0.164997	115.154
	LushsfA1d|Lus10030956	Lu09	Potri.001G138900.1	Pt1	1.1863	0.2139	0.180309	91.2538
	LushsfB4b|Lus10036062	Lu01	Potri.001G273700.1	Pt1	1.9709	0.453	0.229844	151.608
	LushsfA6b|Lus10039376	Lu10	Potri.010G082000.2	Pt10	3.0699	0.3127	0.10186	236.146
	LushsfA1f|Lus10040091	Lu07	Potri.001G138900.1	Pt1	1.2255	0.2166	0.176744	94.2692
	LushsfA1b|Lus10040911	Lu15	Potri.013G079800.1	Pt13	1.1843	0.3088	0.260745	91.1
Average					2.72906	0.284376	0.126683	209.928
Median					2.4207	0.2606	0.125716	186.208
LusHSF-M. esculenta HSF orthologues	LushsfA7a|Lus10000492	Lu14	Manes.01G204200.4	Me1	2.9133	0.2666	0.0915113	224.1
	LushsfB4c|Lus10001133	Lu10	Manes.18G038600.1	Me18	4.1709	0.297	0.0712077	320.838
	LushsfA8b|Lus10001591	Lu04	Manes.15G136500.2	Me15	2.5484	0.3511	0.137773	196.031
	LushsfA8a|Lus10003707	Lu03	Manes.15G136500.2	Me15	2.3499	0.3569	0.151879	180.762
	LushsfA4d|Lus10005420	Lu07	Manes.17G060600.1	Me17	1.5003	0.2544	0.169566	115.408
	LushsfA6a|Lus10006618	Lu08	Manes.03G173200.1	Me3	2.8531	0.33	0.115664	219.469
	LushsfA4a|Lus10007318	Lu15	Manes.17G060600.1	Me17	1.6059	0.2546	0.15854	123.531
	LushsfB2b|Lus10008007	Lu07	Manes.01G065200.1	Me1	1.9264	0.2413	0.12526	148.185
	LushsfB1c|Lus10009351	Lu13	Manes.12G101000.1	Me12	4.5142	0.2154	0.0477161	347.246
	LushsfB5a|Lus10011185	Lu15	Manes.17G044800.1	Me17	5.5382	0.3764	0.0679643	426.015
	LushsfA9b|Lus10011941	Lu10	Manes.16G100700.1	Me16	4.0444	0.3716	0.0918801	311.108
	LushsfA2a|Lus10013797	Lu11	Manes.16G081500.1	Me16	2.1397	0.4569	0.213535	164.592
	LushsfA3b|Lus10014369	Lu06	Manes.08G020700.1	Me8	1.6966	0.3586	0.211364	130.508
	LushsfA7b|Lus10014698	Lu01	Manes.01G204200.4	Me1	3.2329	0.2556	0.0790621	248.685
	LushsfA4b|Lus10015237	Lu12	Manes.17G060600.1	Me17	1.4761	0.1961	0.13285	113.546
	LushsfB1a|Lus10019348	Lu02	Manes.12G101000.1	Me12	4.1563	0.205	0.0493227	319.715
	LushsfC1a|Lus10023636	Lu11	Manes.16G116200.1	Me16	4.7807	0.397	0.0830422	367.746
	LushsfB2d|Lus10024508	Lu09	Manes.01G065200.1	Me1	2.042	0.2634	0.128991	157.077
	LushsfA4c|Lus10029269	Lu03	Manes.02G087400.1	Me2	3.0847	0.4735	0.1535	237.285
	LushsfA1d|Lus10030956	Lu09	Manes.02G225800.2	Me2	1.3847	0.185	0.133603	106.515
	LushsfC1b|Lus10034907	Lu12	Manes.03G020500.1	Me3	6.9273	0.3957	0.0571218	532.869
	LushsfB4b|Lus10036062	Lu01	Manes.02G136700.1	Me2	2.8912	0.4031	0.139423	222.4
	LushsfA6b|Lus10039376	Lu10	Manes.03G173200.1	Me3	2.3196	0.3186	0.137351	178.431
	LushsfA1f|Lus10040091	Lu07	Manes.02G225800.2	Me2	1.2925	0.1868	0.144526	99.4231
	LushsfA1b|Lus10040911	Lu15	Manes.09G127300.1	Me9	1.3524	0.3271	0.241866	104.031
Average					2.90967	0.309508	0.125381	223.821
Median					2.5484	0.3186	0.13285	196.031
LusHSF-G max HSF orthologues	LushsfA1c|Lus10000312	Lu08	Glyma.16G091800.1	Gm16	2.1659	0.29	0.133894	166.608
	LushsfA7a|Lus10000492	Lu14	Glyma.03G157300.2	Gm3	2.7732	0.3041	0.109657	213.323
	LushsfB4c|Lus10001133	Lu10	Glyma.14G083700.1	Gm14	11.4601	0.3562	0.0310818	881.546
	LushsfA8b|Lus10001591	Lu04	Glyma.08G047400.3	Gm8	3.6838	0.3872	0.105109	283.369
	LushsfA8a|Lus10003707	Lu03	Glyma.08G047400.3	Gm8	3.0527	0.3976	0.130245	234.823
	LushsfA4d|Lus10005420	Lu07	Glyma.05G162300.4	Gm5	2.1904	0.3171	0.144768	168.492
	LushsfA6a|Lus10006618	Lu08	Glyma.19G159500.2	Gm19	3.6066	0.4576	0.126879	277.431
	LushsfA4a|Lus10007318	Lu15	Glyma.05G162300.4	Gm5	2.9382	0.3134	0.106664	226.015
	LushsfB2b|Lus10008007	Lu07	Glyma.11G025700.3	Gm11	2.8061	0.3588	0.127864	215.854
	LushsfA1a|Lus10011065	Lu08	Glyma.09G206600.2	Gm9	13.4246	0.288	0.0214532	1032.66
	LushsfB5a|Lus10011185	Lu15	Glyma.01G143500.1	Gm1	4.2086	0.3808	0.0904814	323.738
	LushsfA2a|Lus10013797	Lu11	Glyma.04G052000.5	Gm4	3.7741	0.3906	0.103495	290.315
	LushsfA3b|Lus10014369	Lu06	Glyma.10G066100.1	Gm10	1.686	0.4229	0.25083	129.692
	LushsfA7b|Lus10014698	Lu01	Glyma.03G157300.2	Gm3	2.9563	0.2973	0.100565	227.408
	LushsfB2a|Lus10014994	Lu14	Glyma.20G156800.1	Gm20	1.9844	0.374	0.18847	152.646
	LushsfA4b|Lus10015237	Lu12	Glyma.05G162300.4	Gm5	1.9205	0.2997	0.156053	147.731
	LushsfB1a|Lus10019348	Lu02	Glyma.01G185800.1	Gm1	3.2348	0.2684	0.0829727	248.831
	LushsfA9a|Lus10027627	Lu11	Glyma.13G105700.1	Gm13	6.6857	0.4694	0.0702096	514.285
	LushsfA1d|Lus10030956	Lu09	Glyma.16G091800.1	Gm16	1.9406	0.2533	0.130527	149.277
	LushsfC1b|Lus10034907	Lu12	Glyma.09G190600.1	Gm9	62.9731	0.4099	0.00650913	4844.08
	LushsfA6b|Lus10039376	Lu10	Glyma.20G150300.1	Gm20	3.5963	0.3807	0.105859	276.638
	LushsfA1f|Lus10040091	Lu07	Glyma.16G091800.1	Gm16	1.9556	0.2599	0.1329	150.431
	LushsfA1b|Lus10040911	Lu15	Glyma.01G233000.1	Gm1	1.5447	0.4243	0.274681	118.823
	LushsfB4a|Lus10042646	Lu09	Glyma.06G040900.1	Gm6	4.0911	0.2536	0.0619882	314.7
Average					6.27723	0.348117	0.116381	482.863
Median					3.0045	0.3575	0.10816	231.115
LusHSF-V. vinifera HSF orthologues	LushsfB4c|Lus10001133	Lu10	GSVIVT01009477001	Vv18	4.5115	0.2758	0.0611327	347.038
	LushsfA8b|Lus10001591	Lu04	GSVIVT01011632001	Vv1	3.0138	0.3261	0.108202	231.831
	LushsfA8a|Lus10003707	Lu03	GSVIVT01011632001	Vv1	2.8805	0.3161	0.109738	221.577
	LushsfA4a|Lus10007318	Lu15	GSVIVT01021269001	Vv10	1.5914	0.349	0.219304	122.415
	LushsfB2b|Lus10008007	Lu07	GSVIVT01019829001	Vv2	2.8528	0.2329	0.0816391	219.446
	LushsfB5a|Lus10011185	Lu15	GSVIVT01002066001	Vv10	3.6125	0.3326	0.0920692	277.885
	LushsfA9b|Lus10011941	Lu10	GSVIVT01015183001	Vv11	4.4623	0.507	0.113619	343.254
	LushsfA3b|Lus10014369	Lu06	GSVIVT01033781001	Vv8	1.8619	0.4469	0.240024	143.223
	LushsfA4b|Lus10015237	Lu12	GSVIVT01021269001	Vv10	1.5613	0.3243	0.207712	120.1
	LushsfB1a|Lus10019348	Lu02	GSVIVT01022134001	Vv7	3.1727	0.2106	0.0663788	244.054
	LushsfA4c|Lus10029269	Lu03	GSVIVT01021269001	Vv10	1.5586	0.2957	0.189722	119.892
	LushsfC1b|Lus10034907	Lu12	GSVIVT01015389001	Vv11	6.48	0.3963	0.0611574	498.462
Average					3.12994	0.334442	0.129225	240.765
Median					2.94715	0.3252	0.10897	226.704
LusHSF-R. communis HSF orthologues	LushsfA7a|Lus10000492	Lu14	29883.m001955	Rcsca	5.399	0.2381	0.0441008	415.308
	LushsfB4c|Lus10001133	Lu10	30170.m013859	Rcsca	5.1287	0.2842	0.0554137	394.515
	LushsfA8b|Lus10001591	Lu04	29968.m000635	Rcsca	2.839	0.3522	0.124058	218.385
	LushsfA8a|Lus10003707	Lu03	29968.m000635	Rcsca	2.4717	0.3743	0.151434	190.131
	LushsfA4d|Lus10005420	Lu07	30026.m001484	Rcsca	1.6309	0.2706	0.165921	125.454
	LushsfA6a|Lus10006618	Lu08	29844.m003222	Rcsca	2.7793	0.3017	0.108553	213.792
	LushsfA4a|Lus10007318	Lu15	30026.m001484	Rcsca	1.7625	0.2389	0.135546	135.577
	LushsfB2b|Lus10008007	Lu07	30190.m011156	Rcsca	2.2241	0.2728	0.122656	171.085
	LushsfB5a|Lus10011185	Lu15	29851.m002407	Rcsca	4.2614	0.3487	0.0818276	327.8
	LushsfA9b|Lus10011941	Lu10	29912.m005397	Rcsca	5.6714	0.4319	0.076154	436.262
	LushsfA2a|Lus10013797	Lu11	29912.m005526	Rcsca	18.5153	0.6087	0.0328755	1424.25
	LushsfA3b|Lus10014369	Lu06	29092.m000454	Rcsca	1.5603	0.346	0.221752	120.023
	LushsfA7b|Lus10014698	Lu01	29883.m001955	Rcsca	6.7863	0.2197	0.032374	522.023
	LushsfB2a|Lus10014994	Lu14	30147.m014282	Rcsca	10.8241	0.3533	0.0326401	832.623
	LushsfA4b|Lus10015237	Lu12	30026.m001484	Rcsca	1.6049	0.2235	0.139261	123.454
	LushsfC1a|Lus10023636	Lu11	29912.m005526	Rcsca	4.5756	0.32	0.0699362	351.969
	LushsfA1d|Lus10030956	Lu09	30054.m000802	Rcsca	1.5546	0.2078	0.133668	119.585
	LushsfA6b|Lus10039376	Lu10	29844.m003222	Rcsca	8.215	0.6546	0.0796835	631.923
	LushsfA1f|Lus10040091	Lu07	30054.m000802	Rcsca	1.4924	0.21	0.140713	114.8
	LushsfA1b|Lus10040911	Lu15	29844.m003222	Rcsca	4.9142	0.6471	0.13168	378.015
Average					4.71053	0.345205	0.104012	362.349
Median					3.5502	0.31085	0.115604	273.092
Chr: Chromosome; MYA: Million Years Ago

## Sheet: Supplementary Table S3
Supplementary Table S3. Details of guide target sequence predictions with minimum off-target effects for gene editing using Sp-Cas9 system
HSF_ID	Total guide predictions	Position on genomic DNA	Strand	target guide Seq (bold and underlined is the PAM sequence, NGG)	Efficiency score	Off-target counts	Off-targets at 0-1-2-3-4 mismatches	Off-targets for 0-1-2-3-4 mismatches next to PAM	Restriction enzymes to screen mutations	Forward and reverse Primers for clonning of guide RNA by in vitro transcription with T7 RNA polymerase (BsaI-digested plasmid DR274 available at AddGene website)		Oligonucleotide for a Lentiviral saturating mutagenesis screen	On-target sequencing forward primer with illumina adapter (lowercase)	On-target sequencing reverse primer with illumina adapter (lowercase)
LushsfA1c	218	1584	for	CTGCCCGATCACCTGGCGTCAGG	100	4	0-0-0-0-4	0-0-0-0-0	AcyI	TAGGCTGCCCGATCACCTGGCGTC	AAACGACGCCAGGTGATCGGGCAG	CGGGTTCCGTGGAAAGGACGAAACACCGCTGCCCGATCACCTGGCGTCGTTTTAGAGCTAGAAATAGCAAGTTAAAATAAGGCGCTTAGAATAGAA	tcgtcggcagcgtcagatgtgtataagagacagCCCCTGAAGATCGGCTATGC	gtctcgtgggctcggagatgtgtataagagacagTAACTCTCCAGGAGGTGCCA
LushsfA7a	190	1101	rev	TTACCTCTCCCTCGGTCAATCGG	100	6	0-0-0-1-5	0-0-0-0-0	Bsh1285I	TAGGTTACCTCTCCCTCGGTCAAT	AAACATTGACCGAGGGAGAGGTAA	CGGGTTCCGTGGAAAGGACGAAACACCGTTACCTCTCCCTCGGTCAATGTTTTAGAGCTAGAAATAGCAAGTTAAAATAAGGCGCTTAGAATAGAA	tcgtcggcagcgtcagatgtgtataagagacagGCAACGGAAGGAGAAGAGGA	gtctcgtgggctcggagatgtgtataagagacagGGTTTGATCACCTGCCTCCA
LushsfB4c	160	141	rev	CTTCTCCCCAAGACACGATATGG	99	4	0-0-1-1-2	0-0-0-0-0	-	TAGGCTTCTCCCCAAGACACGATA	AAACTATCGTGTCTTGGGGAGAAG	CGGGTTCCGTGGAAAGGACGAAACACCGCTTCTCCCCAAGACACGATAGTTTTAGAGCTAGAAATAGCAAGTTAAAATAAGGCGCTTAGAATAGAA	tcgtcggcagcgtcagatgtgtataagagacagGAATTCAGGTGGACGCCAGA	gtctcgtgggctcggagatgtgtataagagacagGGGATGTTGCTGTCACTGGA
LushsfA8b	175	497	for	TGTCCCCATCGTAGCATATCTGG	99	3	0-0-0-0-3	0-0-0-0-0	Hpy188III, BtsCI	TAGGTGTCCCCATCGTAGCATATC	AAACGATATGCTACGATGGGGACA	CGGGTTCCGTGGAAAGGACGAAACACCGTGTCCCCATCGTAGCATATCGTTTTAGAGCTAGAAATAGCAAGTTAAAATAAGGCGCTTAGAATAGAA	tcgtcggcagcgtcagatgtgtataagagacagTGGGCACAACTGTGGTGAAT	gtctcgtgggctcggagatgtgtataagagacagACTGTGTGGATATGTCAGTGGA
LushsfA8a	159	1006	for	TGCCGCGAGGGGATTGCTTCGGG	100	0	0-0-0-0-0	0-0-0-0-0	Hpy188III	TAGGTGCCGCGAGGGGATTGCTTC	AAACGAAGCAATCCCCTCGCGGCA	CGGGTTCCGTGGAAAGGACGAAACACCGTGCCGCGAGGGGATTGCTTCGTTTTAGAGCTAGAAATAGCAAGTTAAAATAAGGCGCTTAGAATAGAA	tcgtcggcagcgtcagatgtgtataagagacagAGAGATTCACATTGCAGAATTCGT	gtctcgtgggctcggagatgtgtataagagacagTGCCAGTATCTTCCATCTTCCG
LushsfA4d	168	1630	for	TACTTCTATCTGTTAGGACCAGG	100	2	0-0-0-0-2	0-0-0-0-0	Bme18I, StyD4I, Bse1I, BstNI, PspPI	TAGGTACTTCTATCTGTTAGGACC	AAACGGTCCTAACAGATAGAAGTA	CGGGTTCCGTGGAAAGGACGAAACACCGTACTTCTATCTGTTAGGACCGTTTTAGAGCTAGAAATAGCAAGTTAAAATAAGGCGCTTAGAATAGAA	tcgtcggcagcgtcagatgtgtataagagacagTACTCACCGGCCAAGTTCAC	gtctcgtgggctcggagatgtgtataagagacagTCCGGACCAGAATAGACTGC
LushsfA6a	194	506	for	TTCTTACATGTCGTCAAACGAGG	100	4	0-0-0-0-4	0-0-0-0-0	Bme18I, PspPI	TAGGTTCTTACATGTCGTCAAACG	AAACCGTTTGACGACATGTAAGAA	CGGGTTCCGTGGAAAGGACGAAACACCGTTCTTACATGTCGTCAAACGGTTTTAGAGCTAGAAATAGCAAGTTAAAATAAGGCGCTTAGAATAGAA	tcgtcggcagcgtcagatgtgtataagagacagCGGAAATGGTAGTTGGGAAATGG	gtctcgtgggctcggagatgtgtataagagacagAGTTCGAATATCCACGCCCC
LushsfA4a	126	104	rev	TACTATGAAGCTTTTATTGCTGG	95	21	0-0-0-3-18	0-0-0-0-0	MwoI, BstC8I	TAGGTACTATGAAGCTTTTATTGC	AAACGCAATAAAAGCTTCATAGTA	CGGGTTCCGTGGAAAGGACGAAACACCGTACTATGAAGCTTTTATTGCGTTTTAGAGCTAGAAATAGCAAGTTAAAATAAGGCGCTTAGAATAGAA	tcgtcggcagcgtcagatgtgtataagagacagACTCCCTTGAGAAGTCCGGT	gtctcgtgggctcggagatgtgtataagagacagGTTCTAGTTCTCTGCCGCCA
LushsfB2b	168	510	rev	GGCCACCGAGGGATTACCCGCGG	100	1	0-0-0-0-1	0-0-0-0-0	BstDSI, BslFI, SacII, BspFNI, MspA1I, BseDI, FauI, SsiI	TAGGGCCACCGAGGGATTACCCG	AAACCGGGTAATCCCTCGGTGGC	CGGGTTCCGTGGAAAGGACGAAACACCGGGCCACCGAGGGATTACCCGGTTTTAGAGCTAGAAATAGCAAGTTAAAATAAGGCGCTTAGAATAGAA	tcgtcggcagcgtcagatgtgtataagagacagAATTCGCGGGAGAGATCGTC	gtctcgtgggctcggagatgtgtataagagacagTCCCTGCTTCGGGATATCCA
LushsfB1c	133	347	for	TTCCATTATCGTGCTATGCGTGG	100	4	0-0-0-4-3	0-0-0-0-0	MluCI, PcsI	TAGGTTCCATTATCGTGCTATGCG	AAACCGCATAGCACGATAATGGAA	CGGGTTCCGTGGAAAGGACGAAACACCGTTCCATTATCGTGCTATGCGGTTTTAGAGCTAGAAATAGCAAGTTAAAATAAGGCGCTTAGAATAGAA	tcgtcggcagcgtcagatgtgtataagagacagTCTGCTCCGCCTTTGTTTCT	gtctcgtgggctcggagatgtgtataagagacagACCTAAGGGTCAGAATCGACA
LushsfA1a	223	730	rev	CATCTTAGGCTCAGCTGCTCAGG	100	6	0-0-0-0-6	0-0-0-0-0	BstDEI, MwoI, ApeKI, Fsp4HI, BspCNI	TAGGCATCTTAGGCTCAGCTGCTC	AAACGAGCAGCTGAGCCTAAGATG	CGGGTTCCGTGGAAAGGACGAAACACCGCATCTTAGGCTCAGCTGCTCGTTTTAGAGCTAGAAATAGCAAGTTAAAATAAGGCGCTTAGAATAGAA	tcgtcggcagcgtcagatgtgtataagagacagACGCAGTAACAATAACAATTCCGA	gtctcgtgggctcggagatgtgtataagagacagTCCAGTGGTTTCATGCTTCA
LushsfB5a	139	77	for	GGCGAGTACTGGTCGTGGGTTGG	100	4	0-0-0-0-4	0-0-0-0-0	AshuHPI	TAGGGCGAGTACTGGTCGTGGGT	AAACACCCACGACCAGTACTCGC	CGGGTTCCGTGGAAAGGACGAAACACCGGGCGAGTACTGGTCGTGGGTGTTTTAGAGCTAGAAATAGCAAGTTAAAATAAGGCGCTTAGAATAGAA	tcgtcggcagcgtcagatgtgtataagagacagCCACCCCATGAACACGGTTA	gtctcgtgggctcggagatgtgtataagagacagACGTCTTCGACAGAAACGGC
LushsfA9b	158	621	for	CGAGCACCTTGTCTGTGCATCGG	100	3	0-0-0-0-3	0-0-0-0-0	LweI, NlaIV, Hpy188I, HpyCH4V	TAGGCGAGCACCTTGTCTGTGCAT	AAACATGCACAGACAAGGTGCTCG	CGGGTTCCGTGGAAAGGACGAAACACCGCGAGCACCTTGTCTGTGCATGTTTTAGAGCTAGAAATAGCAAGTTAAAATAAGGCGCTTAGAATAGAA	tcgtcggcagcgtcagatgtgtataagagacagACTCCCATCTGTCCGGATCA	gtctcgtgggctcggagatgtgtataagagacagCCCACTCTCTCTGACGCATT
LushsfA2a	138	41	rev	GGAAGGTATGTCGCCGCTGCCGG	100	5	0-0-0-0-5	0-0-0-0-0	PpsI, MspI, MspA1I, ApeKI, HinfI, Fsp4HI	TAGGGAAGGTATGTCGCCGCTGC	AAACGCAGCGGCGACATACCTTC	CGGGTTCCGTGGAAAGGACGAAACACCGGGAAGGTATGTCGCCGCTGCGTTTTAGAGCTAGAAATAGCAAGTTAAAATAAGGCGCTTAGAATAGAA	tcgtcggcagcgtcagatgtgtataagagacagTGCTCAGGAATGGAGGAGGA	gtctcgtgggctcggagatgtgtataagagacagTGGAGGACGTTGTAGTGGTG
LushsfA3b	200	1800	for	TTAGGTTCTACACAGGGAGCAGG	100	3	0-0-0-0-3	0-0-0-0-0	-	TAGGTTAGGTTCTACACAGGGAGC	AAACGCTCCCTGTGTAGAACCTAA	CGGGTTCCGTGGAAAGGACGAAACACCGTTAGGTTCTACACAGGGAGCGTTTTAGAGCTAGAAATAGCAAGTTAAAATAAGGCGCTTAGAATAGAA	tcgtcggcagcgtcagatgtgtataagagacagTCTGGCTTTGAAACGGAGCT	gtctcgtgggctcggagatgtgtataagagacagAGCTGCTTGTCAACACCTGA
LushsfA7b	188	1386	rev	CTGATCTTCCCCAACGCCGCCGG	99	10	0-0-0-0-10	0-0-0-0-0	TauI, MspI, Csp6I, SsiI, Cfr10I, Fsp4HI	TAGGCTGATCTTCCCCAACGCCGC	AAACGCGGCGTTGGGGAAGATCAG	CGGGTTCCGTGGAAAGGACGAAACACCGCTGATCTTCCCCAACGCCGCGTTTTAGAGCTAGAAATAGCAAGTTAAAATAAGGCGCTTAGAATAGAA	tcgtcggcagcgtcagatgtgtataagagacagTGCCAAGGTGTTGACGTCTT	gtctcgtgggctcggagatgtgtataagagacagAGAGGATGGAGAGGAGCTGG
LushsfB2a	153	765	rev	GGTATTATTACCACAGGCGGAGG	100	1	0-0-0-0-1	0-0-0-0-0	BseRI, EciI	TAGGGTATTATTACCACAGGCGG	AAACCCGCCTGTGGTAATAATAC	CGGGTTCCGTGGAAAGGACGAAACACCGGGTATTATTACCACAGGCGGGTTTTAGAGCTAGAAATAGCAAGTTAAAATAAGGCGCTTAGAATAGAA	tcgtcggcagcgtcagatgtgtataagagacagTTGCCGAGATGAAGAGCCTC	gtctcgtgggctcggagatgtgtataagagacagTGCTTGTGCCTTCCTCCTTC
LushsfA4b	126	34	rev	TATGTCTTCGCCAGAAAAGGTGG	99	6	0-0-0-1-5	0-0-0-0-0	ApeKI, Fsp4HI, BstV1I	TAGGTATGTCTTCGCCAGAAAAGG	AAACCCTTTTCTGGCGAAGACATA	CGGGTTCCGTGGAAAGGACGAAACACCGTATGTCTTCGCCAGAAAAGGGTTTTAGAGCTAGAAATAGCAAGTTAAAATAAGGCGCTTAGAATAGAA	tcgtcggcagcgtcagatgtgtataagagacagTCCGGCGGACTCCATACTAT	gtctcgtgggctcggagatgtgtataagagacagATGAAACACAGGGCGGTTCT
LushsfB5b	141	65	rev	TCTCACCGACCCACGGCCTGTGG	100	1	0-0-0-0-1	0-0-0-0-0	BshFI	TAGGTCTCACCGACCCACGGCCTG	AAACCAGGCCGTGGGTCGGTGAGA	CGGGTTCCGTGGAAAGGACGAAACACCGTCTCACCGACCCACGGCCTGGTTTTAGAGCTAGAAATAGCAAGTTAAAATAAGGCGCTTAGAATAGAA	tcgtcggcagcgtcagatgtgtataagagacagGTCCCGTCTTCATTCCACGA	gtctcgtgggctcggagatgtgtataagagacagGCGATGGACGTCAATCAAGC
LushsfB1a	148	310	for	CCGTACAATTCTGACTGTGCTGG	100	2	0-0-0-0-2	0-0-0-0-0	MspI, BshFI, HpyCH4III, PspPI	TAGGCCGTACAATTCTGACTGTGC	AAACGCACAGTCAGAATTGTACGG	CGGGTTCCGTGGAAAGGACGAAACACCGCCGTACAATTCTGACTGTGCGTTTTAGAGCTAGAAATAGCAAGTTAAAATAAGGCGCTTAGAATAGAA	tcgtcggcagcgtcagatgtgtataagagacagCCGCCATGGTTTCTGCTTTG	gtctcgtgggctcggagatgtgtataagagacagCTAAGGGCCAGAAGCGACAA
LushsfA7c	173	62	rev	CGTTGGCGGCAGATGCGGCCGGG	100	6	0-0-0-0-6	0-0-0-0-0	BshFI, TauI, EclXI, NdeII, MspI, BamHI, MflI, NlaIV, BseDI, NciI, AcoI, Bsh1285I, StyD4I, BspPI, MwoI, Fsp4HI	TAGGCGTTGGCGGCAGATGCGGCC	AAACGGCCGCATCTGCCGCCAACG	CGGGTTCCGTGGAAAGGACGAAACACCGCGTTGGCGGCAGATGCGGCCGTTTTAGAGCTAGAAATAGCAAGTTAAAATAAGGCGCTTAGAATAGAA	tcgtcggcagcgtcagatgtgtataagagacagTCTTGGTCAGGAATGGAGGC	gtctcgtgggctcggagatgtgtataagagacagGGAAGAGTTATTCGACGTCGGA
LushsfC1a	132	984	for	ACGGCGGTGGAATCTAGTCCGGG	100	6	0-0-0-0-6	0-0-0-0-0	MspI, NciI, StyD4I	TAGGACGGCGGTGGAATCTAGTCC	AAACGGACTAGATTCCACCGCCGT	CGGGTTCCGTGGAAAGGACGAAACACCGACGGCGGTGGAATCTAGTCCGTTTTAGAGCTAGAAATAGCAAGTTAAAATAAGGCGCTTAGAATAGAA	tcgtcggcagcgtcagatgtgtataagagacagTTAGCAGCGGTAGGTTTGGC	gtctcgtgggctcggagatgtgtataagagacagGCAAGCATCTAAAATCCACCCC
LushsfA3a	215	1475	for	ACGTTTGTATCGGATGACCTCGG	100	4	0-0-0-0-4	0-0-0-0-0	BseDI, BslI, Hpy188I, MnlI	TAGGACGTTTGTATCGGATGACCT	AAACAGGTCATCCGATACAAACGT	CGGGTTCCGTGGAAAGGACGAAACACCGACGTTTGTATCGGATGACCTGTTTTAGAGCTAGAAATAGCAAGTTAAAATAAGGCGCTTAGAATAGAA	tcgtcggcagcgtcagatgtgtataagagacagCCACCTGATTATGCGTTGGC	gtctcgtgggctcggagatgtgtataagagacagTCCTTGAATCTGCTGCGGAG
LushsfB2d	180	1669	for	GCTAACGACTGCTTTCGGAGAGG	100	3	0-0-0-1-2	0-0-0-0-0	BseRI, Hpy188I	TAGGCTAACGACTGCTTTCGGAG	AAACCTCCGAAAGCAGTCGTTAG	CGGGTTCCGTGGAAAGGACGAAACACCGGCTAACGACTGCTTTCGGAGGTTTTAGAGCTAGAAATAGCAAGTTAAAATAAGGCGCTTAGAATAGAA	tcgtcggcagcgtcagatgtgtataagagacagCGACAGAGATCTTCCTCCGC	gtctcgtgggctcggagatgtgtataagagacagAGTTGGGAGGCTCATTTGGG
LushsfA9a	166	833	rev	TAAATCGGAGCCACCGTGGATGG	100	2	0-0-0-1-1	0-0-0-0-0	BstDSI, BseDI, BtsCI	TAGGTAAATCGGAGCCACCGTGGA	AAACTCCACGGTGGCTCCGATTTA	CGGGTTCCGTGGAAAGGACGAAACACCGTAAATCGGAGCCACCGTGGAGTTTTAGAGCTAGAAATAGCAAGTTAAAATAAGGCGCTTAGAATAGAA	tcgtcggcagcgtcagatgtgtataagagacagACAACAACAACACACGCCAT	gtctcgtgggctcggagatgtgtataagagacagTCAGCAGGTCGTGATCGTTC
LushsfA4c	74	845	for	GGATCCGAGTTGCTGTTTAGCGG	98	14	0-0-0-2-12	0-0-0-0-0	-	TAGGGATCCGAGTTGCTGTTTAG	AAACCTAAACAGCAACTCGGATC	CGGGTTCCGTGGAAAGGACGAAACACCGGGATCCGAGTTGCTGTTTAGGTTTTAGAGCTAGAAATAGCAAGTTAAAATAAGGCGCTTAGAATAGAA	tcgtcggcagcgtcagatgtgtataagagacagTGCACAAGAGACAGTGCAGG	gtctcgtgggctcggagatgtgtataagagacagTGCTTGTCTGGCTGGTGAAA
LushsfA1d	147	80	rev	CGGTGCTGCTCGTGCTCCTCCGG	99	11	0-0-0-0-11	0-0-0-0-0	BshFI, MspI, MwoI, MnlI, HpyAV, LmnI	TAGGCGGTGCTGCTCGTGCTCCTC	AAACGAGGAGCACGAGCAGCACCG	CGGGTTCCGTGGAAAGGACGAAACACCGCGGTGCTGCTCGTGCTCCTCGTTTTAGAGCTAGAAATAGCAAGTTAAAATAAGGCGCTTAGAATAGAA	tcgtcggcagcgtcagatgtgtataagagacagGGCACGTTAGACTGTGCAGT	gtctcgtgggctcggagatgtgtataagagacagAGGAGATAGCCCCGACACTT
LushsfC1b	146	56	rev	ATAAGTCTTCATAACGAAGGGGG	99	9	0-0-0-0-9	0-0-0-0-0	PcsI, BtgZI	TAGGATAAGTCTTCATAACGAAGG	AAACCCTTCGTTATGAAGACTTAT	CGGGTTCCGTGGAAAGGACGAAACACCGATAAGTCTTCATAACGAAGGGTTTTAGAGCTAGAAATAGCAAGTTAAAATAAGGCGCTTAGAATAGAA	tcgtcggcagcgtcagatgtgtataagagacagCCACAGTGGTAACGACGACA	gtctcgtgggctcggagatgtgtataagagacagAACGGGTCGACGACAATGAA
LushsfB4b	147	905	rev	GCTTTGGCATCTAGAATGACAGG	100	7	0-0-0-0-7	0-0-0-0-0	-	TAGGCTTTGGCATCTAGAATGAC	AAACGTCATTCTAGATGCCAAAG	CGGGTTCCGTGGAAAGGACGAAACACCGGCTTTGGCATCTAGAATGACGTTTTAGAGCTAGAAATAGCAAGTTAAAATAAGGCGCTTAGAATAGAA	tcgtcggcagcgtcagatgtgtataagagacagACGCAGTTAGATTTCGTCCGT	gtctcgtgggctcggagatgtgtataagagacagCGTCGTTACGTTCTGTTCGC
LushsfA2b	144	367	for	GTTTGTCCTTACAGCGCTGCTGG	100	5	0-0-0-0-5	0-0-0-0-0	BfoI, Aor51HI, ApeKI, MaeIII, BstEII, Fsp4HI	TAGGTTTGTCCTTACAGCGCTGC	AAACGCAGCGCTGTAAGGACAAA	CGGGTTCCGTGGAAAGGACGAAACACCGGTTTGTCCTTACAGCGCTGCGTTTTAGAGCTAGAAATAGCAAGTTAAAATAAGGCGCTTAGAATAGAA	tcgtcggcagcgtcagatgtgtataagagacagACTTCTCCAGCTTCGTTCGC	gtctcgtgggctcggagatgtgtataagagacagTCCGAACCCTTCCAACATGG
LushsfA6b	160	523	for	ATCGGAGTCTTCTCACTTAGAGG	100	0	0-0-0-0-0	0-0-0-0-0	BstDEI	TAGGATCGGAGTCTTCTCACTTAG	AAACCTAAGTGAGAAGACTCCGAT	CGGGTTCCGTGGAAAGGACGAAACACCGATCGGAGTCTTCTCACTTAGGTTTTAGAGCTAGAAATAGCAAGTTAAAATAAGGCGCTTAGAATAGAA	None	None
LushsfA1f	155	973	for	CAGTGCCTTCATGCTTCAAGCGG	100	6	0-0-0-0-6	0-0-0-0-0	AgsI, BbsI, MboII	TAGGCAGTGCCTTCATGCTTCAAG	AAACCTTGAAGCATGAAGGCACTG	CGGGTTCCGTGGAAAGGACGAAACACCGCAGTGCCTTCATGCTTCAAGGTTTTAGAGCTAGAAATAGCAAGTTAAAATAAGGCGCTTAGAATAGAA	tcgtcggcagcgtcagatgtgtataagagacagTCACGACCTGATCTCCAGAT	gtctcgtgggctcggagatgtgtataagagacagACACTCAATCAAGAAGCAAACGT
LushsfA1b	173	17	rev	AAACGGCGGCACGGTGCTGCCGG	100	3	0-0-0-0-3	0-0-0-0-0	BshFI, TauI, MspI, ApeKI, NaeI, Cfr10I, Fsp4HI, BstC8I	TAGGAAACGGCGGCACGGTGCTGC	AAACGCAGCACCGTGCCGCCGTTT	CGGGTTCCGTGGAAAGGACGAAACACCGAAACGGCGGCACGGTGCTGCGTTTTAGAGCTAGAAATAGCAAGTTAAAATAAGGCGCTTAGAATAGAA	tcgtcggcagcgtcagatgtgtataagagacagAGTGATGGTTGATGTGGCCG	gtctcgtgggctcggagatgtgtataagagacagTCCAGGAGACGACGGAATCT
LushsfB4a	161	679	for	CCCGCCAGCATGATGATAAACGG	99	4	0-0-0-2-2	0-0-0-0-0	TspGWI	TAGGCCCGCCAGCATGATGATAAA	AAACTTTATCATCATGCTGGCGGG	CGGGTTCCGTGGAAAGGACGAAACACCGCCCGCCAGCATGATGATAAAGTTTTAGAGCTAGAAATAGCAAGTTAAAATAAGGCGCTTAGAATAGAA	tcgtcggcagcgtcagatgtgtataagagacagTACACTCCTCCTCCTCCTGC	gtctcgtgggctcggagatgtgtataagagacagACGCTGACGACCACTACTTC
PAM- Protospacer adjacent motif, bold and underlined in the guide sequences; red coloured bases are barcode sequences; lowercase sequence within the on-target sequencing primers are Illumina adapter sequences

## Sheet: Supplementary Table S4
Supplementary Table S4. Details of Realtime PCR primers for LusHSF gene expression studies
HSF gene ID	Transcript_ID	Primer_fw_sequence	Primer_fw_Tm	Primer_rev_sequence	Primer_rev_Tm	Amplicon_length (bp)
LushsfA1c	Lus10000312	CGGTGGTGTTTCTGATGGTCAAC	62.498	ATGGATTTCGCCGCTTCGTTC	62.273	69
LushsfA7a	Lus10000492	ACGACGGATTCTGGGAAGAATTGC	63.827	CAAGGTGTTGACGTCTTCCTGTTC	62.377	77
LushsfB4c	Lus10001133	TACTTTCATCGTCTGGCGTCCAC	63.116	CGTTGGCGAATTCCCATCTATCCG	64.245	146
LushsfA8b	Lus10001591	GGACCGATGGGAATTTGCGAAC	62.743	TCCTCACTAGGTTCAACAGGCTTC	62.441	147
LushsfA8a	Lus10003707	TTGTGGTTCAGCTACTTCATCCG	61.221	TCGGTTATGACTCCTGGTTCGG	62.143	67
LushsfA4d	Lus10005420	AAGACGGGATTCGGATGGTAGG	61.965	AGCTGCAACGAATAGAGCCTGTC	63.437	118
LushsfA6a	Lus10006618	AGAGACAAACAGGTTCTGATGACG	61.155	TCATCTGGAGGCATTCTTTGGTG	61.237	79
LushsfA4a	Lus10007318	AGCTGCTGGAATCGTCGTTGAC	63.757	TGCTGGATGAACGGCGTAGTTTG	64.143	76
LushsfB2b	Lus10008007	TGGAACGATGACGGATCCACTTTC	63.293	GCACCACTTTCCTGAATCCGTATG	62.332	139
LushsfB1c	Lus10009351	TTCGCCAAGGATTTGCTTCCG	62.166	GGTTGAGTGACACGTGGGTAAGTG	63.913	92
LushsfA1a	Lus10011065	GGTGGTGTTTCTGATGGTCAGC	62.064	ATGGATTTCGCCGCTTCGTTC	62.273	68
LushsfB5a	Lus10011185	TTGCTGGAAGAGAGATCGGAAGG	62.362	TGAAGTACCTCGGCAACATCTGC	63.384	112
LushsfA9b	Lus10011941	GCTTGAAACCGAGCTGGATAGC	62.233	CGTCTGCCTCAGTTTCAGGATTTC	62.266	76
LushsfA2a	Lus10013797	CGTTCGCCAGCTCAACACTTATGG	64.795	AGAAACCCTTCGTTCCCGAACTC	63.03	75
LushsfA3b	Lus10014369	ACGATGTCGTCCGGTATGATGTG	62.981	TGTCAGAGAACCCACCTGCAAC	63.068	60
LushsfA7b	Lus10014698	TACGCCAGCTCAACACTTACGG	63.195	TCGCCGAATGTTCTTCAGGAGATG	63.343	110
LushsfB2a	Lus10014994	GGTGGGAATTCACCAACGAATGC	63.121	TCCGTCTCTGTATGTCGCAAAGG	62.877	69
LushsfA4b	Lus10015237	AAACGTCAGCAGACCATTTCGG	62.048	TCGGCATGAGATCCAACGGTAG	62.521	76
LushsfB5b	Lus10018488	TCCGAGCTGATGTTGCCTAGATAC	62.417	TCGACGATACCTTCTTGAAACCG	61.023	94
LushsfB1a	Lus10019348	CGCCAGCTCAACACTTACGGATTC	64.567	TTGTCGTTGGCGAATTCCCATTTG	63.214	65
LushsfA7c	Lus10022083	GCCAGCTCAACACTTACGGATTC	62.367	AGCTTTCCGTCGCCTGATATTC	61.157	116
LushsfC1a	Lus10023636	AGTTGAGCAAATCCGGGACGAG	63.227	TCCTCGTTGCTCTCCACTAGATCG	63.889	64
LushsfA3a	Lus10023866	GGAACATTCAAAGGCGCAAGCC	63.755	TCAATCTCTCCACCTCGGTGTC	61.826	78
LushsfB2d	Lus10024508	CGTCCGCCAACTTAATACATACGG	62.184	TCTCTCCTCTCCGAAAGCAGTC	61.561	86
LushsfA9a	Lus10027627	CATTCGCCAGCTCAACACCTATGG	64.395	TGCTTCTTGCCTCCTTGGAACC	63.414	90
LushsfA4c	Lus10029269	GAGGAGGCTACCTCGAATCAGTTG	62.88	CGTCCATCTCAACCGCTAAACAGC	64.567	128
LushsfA1d	Lus10030956	CAGCAGCAAGTGCAACCATCAC	63.431	AACCTCCACACAAGAAGCAACGG	64.014	60
LushsfC1b	Lus10034907	GTCCGCCAGCTTAATACTTATGGG	61.693	ACCAGATTTGCACAATTGCTTCGG	63.227	138
LushsfB4b	Lus10036062	GCCAACTCAACACCTACGGATTC	62.072	GATGATGGTGATGGTGATGATGGG	61.709	141
LushsfA2b	Lus10039134	TCCTTACAGCGCTGCTGGTTAC	63.22	AATCCAGGCTCGACTGATCCGAAC	64.907	80
LushsfA6b	Lus10039376	AACCCACCACCCAATCCACCTTAG	64.817	GTTGCTCCAGCTCGCTCTCTATTC	63.666	78
LushsfA1f	Lus10040091	CGAGGCTGCGAATGTCATGTTC	62.769	ACTCTGACCTCGAAGGAGCATC	61.887	62
LushsfA1b	Lus10040911	CGTCAGGCAATTGAACACTTACGG	62.996	TGAGGTAACTGAGTCCCTTGCG	62.341	150
LushsfB4a	Lus10042646	ACCCGCCAGCATGATGATAAACG	64.056	TCCTCAGCCTTTCGTTGTCCTG	62.859	143
ETIF3a	Huis et al. 2010	TTACTGTCGCATCCATCAGC	57.3	GGAGTTGCGGATGAGGTTTA	57.3	106
